# Supplementary material for: Sodium Alginate/Chitosan-Coated Liposomes for Oral Delivery of Hydroxy-α-Sanshool: In Vitro and In Vivo Evaluation
Source: Pharmaceutics. 2023 Jul 24;15(7):2010. doi: 10.3390/pharmaceutics15072010 (PMC10383520; doi:10.3390/pharmaceutics15072010)
Supplement: Supplementary file 1 [file pharmaceutics-15-02010-s001.zip]

Archive with 1 entries (1 files):
- pharmaceutics-2482328-supplementary.pdf
